# Supplementary material for: Effect of Inappropriate Treatment in Hospitalized Patients with Pyelonephritis Treated with Cefuroxime: A Cohort Study
Source: Antibiotics (Basel). 2024 Mar 19;13(3):274. doi: 10.3390/antibiotics13030274 (PMC10967530; doi:10.3390/antibiotics13030274)
Supplement: Supplementary file 1 [file antibiotics-13-00274-s001.zip]

Archive with 1 entries (1 files):
- antibiotics-2862832-supplementary.pdf
